# Supplementary material for: Exploring Novel Inhibitory Compounds Against Phosphatase Gamma 2: A Therapeutic Target for Male Contraceptives
Source: Curr Issues Mol Biol. 2025 Aug 15;47(8):658. doi: 10.3390/cimb47080658 (PMC12384959; doi:10.3390/cimb47080658)
Supplement: Supplementary file 1 [file cimb-47-00658-s001.zip]

Archive with 1 entries (1 files):
- cimb-3753135-supplementary.pdf
